# Supplementary material for: Flavonoids metabolism and physiological response to ultraviolet treatments in Tetrastigma hemsleyanum Diels et Gilg
Source: Front Plant Sci. 2022 Sep 15;13:926197. doi: 10.3389/fpls.2022.926197 (PMC9520580; doi:10.3389/fpls.2022.926197)
Supplement: Supplementary file 1 [file Data_Sheet_1.ZIP]

Archive with 30 entries (29 files):
- Flow diagrams 926197/
- Flow diagrams 926197/.DS_Store
- Flow diagrams 926197/Afzelin.jpg
- Flow diagrams 926197/Apigenin.jpg
- Flow diagrams 926197/Apigenin7-O-glu.jpg
- Flow diagrams 926197/Astragaline.jpg
- Flow diagrams 926197/Avicularin.jpg
- Flow diagrams 926197/Calycosin 7-O-glu.jpg
- Flow diagrams 926197/Chrysoeriol.jpg
- Flow diagrams 926197/Diosmetin 7-O-G.jpg
- Flow diagrams 926197/Diosmetin.jpg
- Flow diagrams 926197/Eriodictyol.jpg
- Flow diagrams 926197/Hesperidin.jpg
- Flow diagrams 926197/Hispidulin.jpg
- Flow diagrams 926197/Isoorientin.jpg
- Flow diagrams 926197/Isoquercitrin.jpg
- Flow diagrams 926197/Isorhamnetin 3-O-glu.jpg
- Flow diagrams 926197/Isorhamnetin.jpg
- Flow diagrams 926197/Isovitexin.jpg
- Flow diagrams 926197/Kaempferol.jpg
- Flow diagrams 926197/Lonicerin.jpg
- Flow diagrams 926197/Luteolin.jpg
- Flow diagrams 926197/Luteoloside.jpg
- Flow diagrams 926197/Myricetrin.jpg
- Flow diagrams 926197/Naringenin.jpg
- Flow diagrams 926197/Naringin.jpg
- Flow diagrams 926197/Orientin.jpg
- Flow diagrams 926197/Quercitrin.jpg
- Flow diagrams 926197/Rutin.jpg
- Flow diagrams 926197/Taxifolin.jpg
